# Supplementary material for: New Poly(N-isopropylacrylamide-butylacrylate) Copolymer Biointerfaces and Their Characteristic Influence on Cell Behavior In Vitro
Source: Int J Mol Sci. 2022 Apr 3;23(7):3988. doi: 10.3390/ijms23073988 (PMC9000054; doi:10.3390/ijms23073988)
Supplement: Supplementary file 1 [file ijms-23-03988-s001.zip]

Archive with 1 entries (1 files):
- ijms-1602579-supplementary.pdf
